# Supplementary material for: Dissecting the puzzle of tectonic lid regimes in terrestrial planets
Source: Nat Commun. 2025 Nov 24;16:10037. doi: 10.1038/s41467-025-65943-1 (PMC12644805; doi:10.1038/s41467-025-65943-1)
Supplement: Supplementary file 3 — Supplementary Data 1 [file 41467_2025_65943_MOESM3_ESM.xlsx]

## Sheet: Sheet1
Model	Cohesion	Friction coefficient	Upper-mantle activation energy	Thermal state		Proportion of time occupied by base lid regimes (%)			Tectonic Regime*
				Bottom temperature	Internal heating rate
	(106 Pa)	(10-4)	(kJ/mol)	(K)	(10−11 W/kg)	Mobile Regime	Sluggish/Squishy Regime	Stagnant Regime
reference1	20	8	200	4000	1.0	100	0	0	M
reference2	40	16	200	4000	1.0	100	0	0	M
reference3	80	32	200	4000	1.0	90.56	6.27	3.17	M
reference4	120	48	200	4000	1.0	77.01	18.22	4.76	E
reference5	160	64	200	4000	1.0	32.69	35.57	31.75	ES
reference6	200	80	200	4000	1.0	8.46	35.99	55.56	ES
reference7	240	96	200	4000	1.0	5.03	30.68	64.29	ES
reference8	300	120	200	4000	1.0	0	10.32	89.68	PS
Ea300cc10	10	4	300	4000	1.0	100	0	0	M
Ea300cc20	20	8	300	4000	1.0	79.78	1.97	18.25	E
Ea300cc40	40	16	300	4000	1.0	56.59	8.48	34.92	E
Ea300cc80	80	32	300	4000	1.0	12.75	20.59	66.67	E
Ea300cc120	120	48	300	4000	1.0	6.76	14.67	78.57	E
Ea300cc160	160	64	300	4000	1.0	4.76	11.11	84.13	E
Ea300cc200	200	80	300	4000	1.0	0	0	100	ST
Ea300cc240	240	96	300	4000	1.0	0	0	100	ST
Ea300cc300	300	120	300	4000	1.0	0	0	100	ST
Ea250cc20	20	16	250	4000	1.0	100	0	0	M
Ea250cc40	40	16	250	4000	1.0	76.4	4.26	19.34	E
Ea250cc80	80	32	250	4000	1.0	12.07	9.36	78.57	E
Ea250cc120	120	48	250	4000	1.0	11.27	8.58	80.16	E
Ea250cc160	160	64	250	4000	1.0	9.99	20.96	69.05	E
Ea250cc200	200	80	250	4000	1.0	0	0	100	ST
Ea250cc240	240	96	250	4000	1.0	0	0	100	ST
Ea250cc300	300	120	250	4000	1.0	0	0	100	ST
Ea150cc120	120	48	150	4000	1.0	98.21	1.79	0	M
Ea150cc160	160	64	150	4000	1.0	77.52	21.68	0.79	ES
Ea150cc200	200	80	150	4000	1.0	70.76	23.68	5.56	ES
Ea150cc240	240	96	150	4000	1.0	33.74	56.74	9.52	ES
Ea150cc300	300	120	150	4000	1.0	9.69	53.01	37.3	ES
Ea100cc20	20	8	100	4000	1.0	100	0	0	M
Ea100cc80	80	32	100	4000	1.0	100	0	0	M
Ea100cc160	160	64	100	4000	1.0	100	0	0	M
Ea100cc240	240	96	100	4000	1.0	89.48	10.52	0	M
Ea100cc300	300	120	100	4000	1.0	100	0	0	M
Rh200cc20	20	8	200	4250	2.0	100	0	0	M
Rh200cc40	40	16	200	4250	2.0	100	0	0	M
Rh200cc80	80	32	200	4250	2.0	98.13	1.87	0	M
Rh200cc120	120	48	200	4250	2.0	93.91	5.3	0.79	M
Rh200cc160	160	64	200	4250	2.0	82.44	16.77	0.79	E
Rh200cc200	200	80	200	4250	2.0	0	0	100	ST
Rh200cc240	240	96	200	4250	2.0	0	0	100	ST
Rh200cc300	300	120	200	4250	2.0	0	0	100	ST
Rh125cc120	120	48	200	4100	1.25	58.71	30.96	10.33	E
Rh125cc160	160	64	200	4100	1.25	35.79	39.61	24.6	ES
Rh125cc200	200	80	200	4100	1.25	28.42	39.04	32.54	ES
Rh125cc240	240	96	200	4100	1.25	0	3.97	96.03	PS
Rh125cc300	300	120	200	4100	1.25	0	1.59	98.41	ST
Rh75cc80	80	32	200	3850	0.75	99.76	0.24	0	M
Rh75cc120	120	48	200	3850	0.75	51.76	48.24	0	SL
Rh75cc160	160	64	200	3850	0.75	45.1	54.9	0	SL
Rh75cc200	200	80	200	3850	0.75	3.1	27.06	69.84	ES
Rh75cc240	240	96	200	3850	0.75	3.17	13.49	83.33	ES
Rh75cc300	300	120	200	3850	0.75	0	11.9	88.1	PS
Rh50cc20	20	8	200	3750	2.0	100	0	0	M
Rh50cc40	40	16	200	3750	2.0	100	0	0	M
Rh50cc80	80	32	200	3750	2.0	98.79	1.21	0	M
Rh50cc120	120	48	200	3750	2.0	35.45	64.55	0	SL
Rh50cc160	160	64	200	3750	2.0	13.52	86.48	0	SL
Rh50cc200	200	80	200	3750	2.0	13.26	86.74	0	SL
Rh50cc240	240	96	200	3750	2.0	1.59	98.41	0	SL
Rh50cc300	300	120	200	3750	2.0	0.56	99.44	0	SL
*M: Mobile lid; SL: Sluggish lid; E: Episodic lid; ES: Episodic-Squishy lid; PS: Plutonic-Squishy lid; ST: Stagnant lid.
